# Supplementary material for: Limb Perfusion Delivery of a rAAV1 Alpha-1 Antitrypsin Vector in Non-Human Primates Is Safe but Insufficient for Therapy
Source: Genes (Basel). 2024 Sep 10;15(9):1188. doi: 10.3390/genes15091188 (PMC11431094; doi:10.3390/genes15091188)
Supplement: Supplementary file 1 [file genes-15-01188-s001.zip]

Archive with 1 entries (1 files):
- genes-3183643-supplementary.pdf
